# Supplementary material for: The role of learning and environmental geometry in landmark-based spatial reorientation of fish (Xenotoca eiseni)
Source: PLoS One. 2020 Mar 3;15(3):e0229608. doi: 10.1371/journal.pone.0229608 (PMC7053775; doi:10.1371/journal.pone.0229608)
Supplement: S1 Data — (XLSX) [file pone.0229608.s001.xlsx]

## Sheet: Rectangular PANELS WM
condition	distancy	C_1choice	D_1choice	X1_1choice	X2_1choice	CD_1choice	X1X2_1choice	C_prop1choice	D_prop1choice	X1_prop1choice	X2_prop1choice	CD_prop1choices	X1X2_prop1choices	C_30sec	D_30sec	X1_30sec	X2_30sec	CD_30sec	X1X2_30sec	C_prop30sec	D_prop30sec	X1_prop30sec	X2_prop30sec
2, two panels near to the goal	2, near to the goal	6	2	3	1	8	4	0.5	0.166667	0.25	0.0833333	0.666667	0.333333	15	10	6	11	25	17	0.357143	0.238095	0.142857	0.261905
2	2	8	1	2	1	9	3	0.666667	0.0833333	0.166667	0.0833333	0.75	0.25	21	9	14	5	30	19	0.428571	0.183673	0.285714	0.102041
2	2	6	3	3	1e-06	9	3	0.5	0.25	0.25	0	0.75	0.25	15	6	5	4	21	9	0.5	0.2	0.166667	0.133333
2	2	6	2	3	1	8	4	0.5	0.166667	0.25	0.0833333	0.666667	0.333333	20	5	10	2	25	12	0.540541	0.135135	0.27027	0.0540541
3, two panels far from the goal	3, far from the goal	3	1	6	2	4	8	0.25	0.0833333	0.5	0.166667	0.333333	0.666667	10	3	10	7	13	20	0.333333	0.1	0.333333	0.233333
3	3	3	2	3	4	5	7	0.25	0.166667	0.25	0.333333	0.416667	0.583333	8	4	8	7	12	19	0.296296	0.148148	0.296296	0.259259
3	3	2	1	5	4	3	9	0.166667	0.0833333	0.416667	0.333333	0.25	0.75	10	2	10	6	12	18	0.357143	0.0714286	0.357143	0.214286
3	3	2	2	6	2	4	8	0.166667	0.166667	0.5	0.166667	0.333333	0.666667	4	3	8	5	7	12	0.2	0.15	0.4	0.25
1, all panels		6	0	3	3	6	6	0.5	0	0.25	0.25			14	6	7	6			0.424242	0.181818	0.212121	0.181818
1		6	3	2	1	9	3	0.5	0.25	0.166667	0.0833333			10	8	10	3			0.322581	0.258065	0.322581	0.0967742
1		6	2	2	2	8	4	0.5	0.166666	0.166667	0.166667			11	7	7	8			0.333333	0.212121	0.212121	0.242424
1		5	2	3	2	7	5	0.416667	0.17	0.25	0.166667			10	4	6	6			0.384615	0.153846	0.230769	0.230769

## Sheet: Square PANELS WM
condition	Distancy	C_1choice	D_1choice	X1_1choice	X2_1choice	CD_1choice	X1X2_1choice	C_prop1choice	D_prop1choice	X1_prop1choice	X2_prop1choice	CD_prop1choices	X1X2_prop1choices	C_30sec	D_30sec	X1_30sec	X2_30sec	CD_30sec	X1X2_30sec	C_prop30sec	D_prop30sec	X1_prop30sec	X2_prop30sec
2, two panels near	2, near to the goal	4	3	1	4	7	5	0.333333	0.25	0.0833333	0.333333	0.583333	0.416667	7	6	5	10	13	15	0.25	0.214286	0.178571	0.357143
2	2	3	4	3	2	7	5	0.25	0.333333	0.25	0.166667	0.583333	0.416667	10	7	9	6	17	15	0.3125	0.21875	0.28125	0.1875
2	2	8	4	0	0	12	0	0.666667	0.333333	1e-05	0.0001	1	0	11	8	1	4	19	5	0.458333	0.333333	0.0416667	0.166667
2	2	2	2	3	5	4	8	0.166667	0.166667	0.25	0.416667	0.333333	0.666667	2	2	5	5	4	10	0.142857	0.142857	0.357143	0.357143
3, two panels far	3, far from the goal	3	1	4	4	4	8	0.25	0.0833333	0.333333	0.333333	0.333333	0.666667	9	5	9	12	14	21	0.257143	0.142857	0.257143	0.342857
3	3	4	0	4	4	4	8	0.333333	0.0001	0.333333	0.333333	0.333333	0.666667	11	8	12	11	19	23	0.261905	0.190476	0.285714	0.261905
3	3	1	5	2	4	6	6	0.0833333	0.416667	0.166667	0.333333	0.5	0.5	4	7	5	9	11	14	0.16	0.28	0.2	0.36
3	3	1	1	6	4	2	10	0.0833333	0.0833333	0.5	0.333333	0.166667	0.833333	6	2	8	8	8	16	0.25	0.0833333	0.333333	0.333333
1, all panels		3	0	6	3			0.25	0.0001	0.5	0.25			4	1	8	3			0.25	0.0625	0.5	0.1875
1		2	3	3	4			0.166667	0.25	0.25	0.333333			7	4	5	3			0.368421	0.210526	0.263158	0.157895
1		0	1	4	7			0.0001	0.0833333	0.333333	0.583333			0	6	6	11			0	0.26087	0.26087	0.478261
1		4	3	0	5			0.333333	0.25	0.0001	0.416667			5	4	0	12			0.238095	0.190476	0	0.571429
1		1	3	3	5			0.0833333	0.25	0.25	0.416667			4	7	6	7			0.166667	0.291667	0.25	0.291667
1		6	1	4	1			0.5	0.0833333	0.333333	0.0833333			12	6	11	6			0.342857	0.171429	0.314286	0.171429
1		2	3	3	4			0.166667	0.25	0.25	0.333333			7	9	6	10			0.21875	0.28125	0.1875	0.3125
1		1	2	5	4			0.0833333	0.166667	0.416667	0.333333			8	6	12	6			0.25	0.1875	0.375	0.1875

## Sheet: Square PANELS RM
Condition	C_1choice_1Ses	D_1choice_1Ses	X1_1choice_1Ses	X2_1choice_1Ses	C_prop1choice_day1	D_prop1choice_day1	X1_prop1choice_day1	X2_prop1choice_day1	C_1Session	D_1Session	X1_1Session	X2_1Session	C_1choice_2Ses	D_1choice_2Ses	X1_1choice_2Ses	X2_1choice_2Ses	C_prop1choice_day2	D_prop1choice_day2	X1_prop1choice_day2	X2_prop1choice_day2	C_2Session	D_2Session	X1_2Session	X2_2Session	C_1choice_3Ses	D_1choice_3Ses	X1_1choice_3Ses	X2_1choice_3Ses	C_prop1choice_day3	D_prop1choice_day3	X1_prop1choice_day3	X2_prop1choice_day3	C_3Session	D_3Session	X1_3Session	X2_3Session
2, two panels near to the goal	6	3	1	0	0.6	0.3	0.1	0.0001	10	5	1	1	8	1	0	1	0.8	0.1	0.0001	0.1	9	1	0	1	9	1	0	0	0.9	0.1	0.0001	0.0001	10	1	1	1
2	6	0	1	3	0.6	0.0001	0.1	0.3	10	4	2	5	7	0	0	3	0.7	0.0001	0.0001	0.3	10	0	0	4	9	0	0	1	0.9	0.0001	0.0001	0.1	10	0	0	2
2	7	0	0	3	0.7	0.0001	0.0001	0.3	10	0	2	6	8	0	1	1	0.8	0.0001	0.1	0.1	10	0	1	1	8	0	0	2	0.8	0.0001	0.0001	0.2	10	0	0	2
2	9	0	0	1	0.9	0.0001	0.0001	0.1	10	0	0	1	8	0	1	1	0.8	0.0001	0.1	0.1	10	1	4	4	10	0	0	0	1	0.0001	0.0001	0.0001	10	0	0	0
3, two panels far from the goal	2	4	2	2	0.2	0.4	0.2	0.2	9	4	6	6	3	0	1	4	0.37	0.0001	0.13	0.5	8	1	1	6	4	2	0	4	0.4	0.2	0.0001	0.4	10	4	2	7
3	4	1	2	3	0.4	0.1	0.2	0.3	6	7	4	13	2	1	3	0	0.33	0.17	0.5	0.0001	5	3	3	4	9	1	0	0	0.9	0.1	0.0001	0.0001	10	1	0	0
3	1	2	1	5	0.11	0.22	0.11	0.56	9	5	2	9	3	6	0	1	0.3	0.6	0.0001	0.0001	8	8	5	7	5	1	3	1	0.5	0.1	0.3	0.1	10	5	3	5
3	4	1	1	4	0.4	0.1	0.1	0.4	10	1	1	6	7	2	0	1	0.7	0.2	0.0001	0.1	10	2	0	1	3	2	3	2	0.3	0.2	0.3	0.2	10	6	5	2
1, all panels	2	5	2	1	0.2	0.5	0.2	0.1	8	9	2	1	8	0	1	0	0.9	0.0001	0.1	0.0001	9	0	1	0	9	0	0	1	0.9	0.0001	0.0001	0.1	11	1	0	2
1	0	2	0	8	0.0001	0.2	0.0001	0.8	5	7	1	14	5	1	0	4	0.5	0.1	0.0001	0.4	10	2	1	5	8	1	0	1	0.8	0.1	0.0001	0.1	10	1	0	2
1	5	0	1	4	0.5	0.0001	0.1	0.4	10	1	3	6	7	1	1	1	0.7	0.1	0.1	0.1	12	2	1	5	8	0	2	0	0.8	0.0001	0.2	0.0001	11	0	2	1
1	7	0	2	1	0.7	0.0001	0.2	0.1	10	0	2	2	9	1	0	0	0.9	0.1	0.0001	0.0001	10	1	0	0	10	0	0	0	1	0.0001	0.0001	0.0001	10	0	0	0

## Sheet: Square BLUE WALL RM
Condition	C_1choice_1Ses	D_1choice_1Ses	X1_1choice_1Ses	X2_1choice_1Ses	C_prop1choice_day1	D_prop1choice_day1	X1__prop1choice_day1	X2_prop1choice_day1	C_1Session	D_1Session	X1_1Session	X2_1Session	C_1choice_2Ses	D_1choice_2Ses	X1_1choice_2Ses	X2_1choice_2Ses	C_prop1choice_day2	D_prop1choice_day2	X1_prop1choice_day2	X2_prop1choice_day2	C_2Session	D_2Session	X1_2Session	X2_2Session	C_1choice_3Ses	D_1choice_3Ses	X1_1choice_3Ses	X2_1choice_3Ses	C_prop1choice_day3	D_prop1choice_day3	X1_prop1choice_day3	X2_prop1choice_day3	C_3Session	D_3Session	X1_3Session	X2_3Session
1, blue wall near to the goal	4	1	1	4	0.4	0.1	0.1	0.4	10	2	1	4	7	0	1	2	0.7	0	0.1	0.2	10	1	1	3	8	0	1	1	0.8	0	0.1	0.1	10	2	1	2
1	4	2	0	4	0.4	0.2	0	0.4	9	3	3	4	4	2	2	2	0.4	0.2	0.2	0.2	10	6	4	4	6	1	1	2	0.6	0.1	0.1	0.2	10	3	2	2
1	6	1	0	3	0.6	0.1	0	0.3	10	5	5	8	7	2	0	1	0.7	0.2	0	0.1	10	2	0	2	6	2	2	0	0.6	0.2	0.2	0	10	3	3	0
1	4	2	3	2	0.36	0.18	0.28	0.18	10	6	6	2	6	0	1	3	0.6	0	0.1	0.3	10	0	1	3	3	2	2	3	0.3	0.2	0.2	0.3	10	3	2	3
2, blue wall far from the goal	2	7	1	0	0.2	0.7	0.1	0	10	11	2	7	2	4	1	3	0.2	0.4	0.1	0.3	10	11	5	12	2	3	1	4	0.2	0.3	0.1	0.4	11	4	2	8
2	3	0	4	2	0.33	0	0.45	0.22	10	4	10	2	2	2	2	4	0.2	0.2	0.2	0.4	10	4	4	4	5	1	2	2	0.5	0.1	0.2	0.2	10	4	6	4
2	4	0	2	4	0.4	0	0.2	0.4	10	2	4	4	1	0	6	3	0.1	0	0.6	0.3	10	1	0	3	6	0	1	3	0.6	0	0.1	0.3	10	0	1	3
2	6	1	0	3	0.6	0.1	0	0.3	10	1	0	3	5	0	2	3	0.5	0	0.2	0.3	10	0	2	3	7	0	2	1	0.7	0	0.2	0.1	10	1	2	2
